# Supplementary material for: Relationships of Late Pleistocene giant deer as revealed by Sinomegaceros mitogenomes from East Asia
Source: iScience. 2023 Nov 7;26(12):108406. doi: 10.1016/j.isci.2023.108406 (PMC10690636; doi:10.1016/j.isci.2023.108406)
Supplement: Table S1. Samples' detailed information. All personal collection specimens can be accessed via lead contact, Guilian Sheng (glsheng@cug.edu.cn), related to Figure 1&3 and STAR Methods [file mmc2.xlsx]

## Sheet: Sheet1
Table S1. Samples' detailed information. All personal collection specimens can be accessed via lead contact, Guilian Sheng (glsheng@cug.edu.cn). Related to Figure 1&3 and STAR Methods.
Laboratory No.	Locality	Age (uncal yr BP)	Calibrated age (95% probability)	Median age	IRMS δ13C	IRMS δ15N	Radiocarbon lab No.	Tissue type	Collection No.	Collection	Morphological species
CADG496	Harbin, Heilongjiang, China	30,320 +/- 160	35,185 - 34,402 cal BP	34793	-19.6	8.4	Beta-602104	ossicle	CXD01	Personal collection	Sinomegaceros pachyosteus
CADG497	Harbin, Heilongjiang, China	40,400 +/- 480	44,850 - 43,110 cal BP	43980	-19.5	8.8	Beta-560178	ossicle	CXD02	Personal collection	Sinomegaceros pachyosteus
CADG498	Harbin, Heilongjiang, China							antler	CXD03	Personal collection	Sinomegaceros pachyosteus
CADG499	Harbin, Heilongjiang, China							exoccipital bone	CXD04	Personal collection	Sinomegaceros pachyosteus
CADG500	Harbin, Heilongjiang, China							occipital bone	CXD05	Personal collection	Sinomegaceros pachyosteus
CADG532	Harbin, Heilongjiang, China	> 43,500			-19.3	8.8	Beta-550657	lower jawbone	H33934	Daqing Museum	Sinomegaceros pachyosteus
CADG888	Ordos, Inner Mongolia, China	41250 +/- 490 BP	44,849 - 43,175 cal BP	44012	-17.6	6.4	Beta-635403	femur	OKW(7)G2-1	Ordos Institute of Archaeology	Sinomegaceros ordosianus
CADG903	Ordos, Inner Mongolia, China							humerus	1026-40	Wushenqi Museum	Sinomegaceros ordosianus
CADG992	Suqian, Jiangsu, China							mandible	XZSF.13	Suqian Museum	Sinomegaceros ordosianus
CADG993	Suqian, Jiangsu, China							antler	XZSF.10	Suqian Museum	Sinomegaceros ordosianus
CADG1006	Harbin, Heilongjiang, China	18480 +/- 60 BP	22,502 - 22,286 cal BP	22394	-19.5	5.1	Beta-643903	skull	CXD06	Personal collection	uncertain
CADG1199	Harbin, Heilongjiang, China								CXD07	Personal collection	uncertain
ARI38	Kamenka Buryatiya, Russia	39,290 +/- 350	43,133 - 42,424 cal BP	42778	-18.7	7.5	OxA-12116	humerus bone	34-4	Royal Belgian Institute of Natural Sciences	Sinomegaceros cf. ordosianus
ARI68	Yushu, Jilin, China	16,610 +/- 90	20,366 - 19,835 cal BP	20100	-19.62	6.5	OxA-36191	mandible	2136.2	IVPP, Beijing	Sinomegaceros ordosianus
ARI135	Norijiko, Japan	34450 +/- 600	40,914 - 37,788 cal BP	39351	-20.83	2.6	OxA-36190	maxilla	2N12-6	Lake Noriji Naumann Elephant Museum	Sinomegaceros yabei
ARI136	Norijiko, Japan							maxilla	7N IV M-3-11	Lake Noriji Naumann Elephant Museum	Sinomegaceros yabei
