# Supplementary material for: Relationships of Late Pleistocene giant deer as revealed by Sinomegaceros mitogenomes from East Asia
Source: iScience. 2023 Nov 7;26(12):108406. doi: 10.1016/j.isci.2023.108406 (PMC10690636; doi:10.1016/j.isci.2023.108406)
Supplement: Table S2. Rawdata mapping statistics of giant deer (reference sequence: M. giganteus, MW802558), related to STAR Methods [file mmc3.xlsx]

## Sheet: Sheet1
Table S2. Rawdata mapping statistics of giant deer (reference sequence: M. giganteus, MW802558), related to STAR Methods.
Speciem	Library No.	Captured	mapped reads	Uniq-mapped reads	Total Uniq-mapped reads	Mean coverage (×)	Consensus sequence (bp)
CADG496	49621		293	164	1108	3.9106	13642
	49631		15	13
	49651		39	32
	4965C	Yes	746468	934
CADG532	53212		1415	973	3336	15.3539	16089
	53221		84	77
	53231		134	120
	53232		629	442
	5323C	Yes	3304820	2384
CADG1006	100611		159	125	617	2.1575	13820
	10061C	Yes	34190	613
ARI38	38		1182	352	2777	9.194	15637
	38001	Yes	773604	2135
	38002	Yes	77285	2115
	38003	Yes	772649	2134
	38004	Yes	770990	2093
	38005	Yes	772497	2123
	38006	Yes	225047	1836
ARI68	68		139	134	2830	9.4675	15401
	68001	Yes	0	0
	68002	Yes	36306	2476
	68003	Yes	35602	2450
	68004	Yes	35857	2474
CADG497	49711		157	85	91
	49721		34	30
CADG498	49811		0	0	0
CADG499	49911		10	9	79
	49921		86	77
CADG500	50011		13	9	11
	50021		2	2
CADG888	88811		18	15	15
CADG903	90311		1	1	1
CADG992	99211		0	0	0
CADG993	99311		0	0	0
ARI135	135001		0	0	0
ARI136	136001		5	5	5
CADG1199	119911		1724	1423	3932	12.2706	15389
	119912		3631	2794
