# Supplementary material for: Relationships of Late Pleistocene giant deer as revealed by Sinomegaceros mitogenomes from East Asia
Source: iScience. 2023 Nov 7;26(12):108406. doi: 10.1016/j.isci.2023.108406 (PMC10690636; doi:10.1016/j.isci.2023.108406)
Supplement: Table S3. Primer pairs used for generation of the mitochondrial baits for capture referred to sequence AB245427 (Cervus elaphus), related to STAR Methods [file mmc4.xlsx]

## Sheet: Sheet1
Table S3. Primer pairs used for generation of the mitochondrial baits for capture refered to sequence AB245427 (Cervus elaphus), related to STAR Methods.
Primer name	Length / bp	CG%	Start position	End position	Sequences (5'-3')	Tm / °C	Product size / bp
CEP1_Fwd	26	38.4	3204	3229	TAGCAATTATTCTACTATCCGTCCTC	51	~5300
CEP1_Rev	30	40	8525	8554	GAATTAGTAGGTGTCCTGCAGTAATGTTAG
CEP2_Fwd	26	46	8081	8106	TTATAGGCCTTCCACTAGCTACTCTC	52.1	~5600
CEP2_Rev	30	40	13617	13646	GTGATTGTGACTAGGAAAGAGAGGAAATAC
CEP3_Fwd	26	42	12483	12508	CTCTAATATACCCCTAATAGGCCTTG	52.5	~4800
CEP3_Rev	30	40	665	694	CTGAAGATGGCGGTATATAGACTGTATTAG
CEP4_Fwd	25	36	153	177	AAGTTAATAAGACTAAGAGGAGCTG	50.2	~4800
CEP4_Rev	30	40	4979	5008	GTGGATAGAACAACTATTGTAGGTAGAAGG
