# Supplementary material for: Relationships of Late Pleistocene giant deer as revealed by Sinomegaceros mitogenomes from East Asia
Source: iScience. 2023 Nov 7;26(12):108406. doi: 10.1016/j.isci.2023.108406 (PMC10690636; doi:10.1016/j.isci.2023.108406)
Supplement: Table S4. Published and new sequences for phylogenetic analyses in this study, related to STAR Methods [file mmc5.xlsx]

## Sheet: Sheet1
Table S4. Published and new sequences for phylogenetic analyses in this study, related to STAR Methods.
Common name	Sample code	GenBank accession No.	Locality	Country	14C age / BP	Calibrated median age / cal BP	ML tree	MCC tree	BSP	Network
Giant deer	ari35	MW802575	Griffen Cave	Austria	47,800 +/- 1,900	48315	Yes	Yes	Yes	Yes
Giant deer	ari9	MW802562	Goyet Cave	Belgium	31,590 +/- 200	35472	Yes	Yes	Yes	Yes
Giant deer	ari81	MW802550	Sandalja Cave	Croatia	14,035 +/- 60	17055	Yes	Yes	Yes	Yes
Giant deer	ari79	MW802564	Vindija Cave	Croatia	44,200 +/- 1,900	47538	Yes	Yes	Yes	Yes
Giant deer	ari121	MW802552	Ærtebjerggård	Denmark	11,875 +/- 70	13680	Yes	Yes	Yes	Yes
Giant deer	ari122	MW802551	Fladmosen	Denmark	10,870 +/- 110	12848	Yes	Yes	Yes	Yes
Giant deer	ari123	MW802576	Fladmosen	Denmark	10,871 +/- 110	12848	Yes	Yes	Yes	Yes
Giant deer	ari115	MW802572	Navtrup Mark, Grarup	Denmark	11,850 +/- 70	13662	Yes	Yes	Yes	Yes
Giant deer	ari120	MW802570	Lysmosen	Denmark	11,630 +/- 120	13461	Yes	Yes	Yes	Yes
Giant deer	ari124	MW802569	Fladmosen	Denmark	10,870 +/- 110	12848	Yes	Yes	Yes	Yes
Giant deer	ari44	MW802546	Les Plumettes	France	40,600 +/- 1,200	44340	Yes	Yes	Yes	Yes
Giant deer	ari4	MW802571	Les Plumettes	France	48,700 +/- 3,300	50701	Yes	Yes	Yes	Yes
Giant deer	MEG5	MW802557	Carlow Town, Co. Carlow	Ireland	not dated		Yes	Yes	Yes	Yes
Giant deer	MEG2	MW802558	Mountcharles Townland,Co. Donegal	Ireland	11,139-10,962	12880	Yes	Yes	Yes	Yes
Giant deer	MEG4	MW802555		Ireland	11,139-10,962	12880	Yes	Yes	Yes	Yes
Giant deer	MEG3	MW802556	Ballyroan Bog, Co. Cork	Ireland	11,139-10,962	12880	Yes	Yes	Yes	Yes
Giant deer	ari89	MW802547	Glen Wyllin	Isle of Man	11,130 +/- 45	13012	Yes	Yes	Yes	Yes
Giant deer	ari56	MW802549	probably Ballaugh area	Isle of Man	12920	15704	Yes	Yes	Yes	Yes
Giant deer	ari126	MW802573	Close-y-Garey	Isle of Man	12,400 +/- 60	14000	Yes	Yes	Yes	Yes
Giant deer	ari55	MW802561	The Cronk	Isle of Man	12,455 +/- 65	14600	Yes	Yes	Yes	Yes
Giant deer	ari22	MW802545	Piekary Cave	Poland	43,300 +/- 2700	46923	Yes	Yes	Yes	Yes
Giant deer	ari5	MW802566	Ust-Katavskaya	Russia	>51,600		Yes	Yes	Yes	Yes
Giant deer	ari30	MW802560	Maloarchangelsk	Russia	6,829 +/- 33	7658	Yes	Yes	Yes	Yes
Giant deer	ari3	MW802568	Uluir Cave	Russia	10,020 +/- 40	11508	Yes	Yes	Yes	Yes
Giant deer	ari34	MW802563	Mysy (Lower Volga), Penzenskaya Oblast'	Russia	38,800 +/- 1,000	42904	Yes	Yes	Yes	Yes
Giant deer	ari42	MW802543	Tabory, W Siberia	Russia	>57,000		Yes	Yes	Yes	Yes
Giant deer	ari50	MW802544	Tabory, W Siberia	Russia	>56,100		Yes	Yes	Yes	Yes
Giant deer	ari66	MW802567	Nizhnya Tavda	Russia	not dated		Yes	Yes	Yes	Yes
Giant deer	ari19	MW802559	Chernigovo coal-mining Pit, Kuznetsk Basin	Russia	10,055 +/- 45	11577	Yes	Yes	Yes	Yes
Giant deer	ari83	MW802548	Preobrazhenka 6	Russia	7,889 +/- 38	8692	Yes	Yes	Yes	Yes
Giant deer	ari171	MW802553	Kamyshlov Mire, W Siberia	Russia	6,881 +/- 26	7712	Yes	Yes	Yes	Yes
Giant deer	ari170	MW802577	Redut, Miass River W Siberia	Russia	7,034 +/- 34	7879	Yes	Yes	Yes	Yes
Giant deer	ari46	MW802565	Berezovky Log	Russia	12,105 +/- 45	13967	Yes	Yes	Yes	Yes
Giant deer	ari84	MW802554	Salitrena	Serbia	36,150 +/- 750	40758	Yes	Yes	Yes	Yes
Giant deer	ari57	MW802574	Shul'govka Village	Ukraine	22,870 +/- 100	27238	Yes	Yes	Yes	Yes
Giant deer	CADG496	OR263894	Heilongjiang	China	30,320 +/- 160	34800	Yes	Yes	Yes	Yes
Giant deer	CADG532	OR263895	Heilongjiang	China	> 43,500		Yes	Yes	Yes	Yes
Giant deer	CADG1006	OR263896	Heilongjiang	China	18480 +/- 60	22400	Yes	Yes	Yes	Yes
Giant deer	ARI38	OR263892	Siberia	Russia	39,290 +/- 350	42800	Yes	Yes	Yes	Yes
Giant deer	ARI68	OR263893	Jilin	China	16,610 +/- 90	20100	Yes	Yes	Yes	Yes
Giant deer	CADG1199	OR506264	Heilongjiang	China			Yes	Yes	Yes	Yes
Formosan sambar	/	DQ989636	/	/	/	/	Yes
Formosan sambar	/	EF035448	/	/	/	/	Yes
Fallow deer	/	JN632630	/	/	/	/	Yes
Fallow deer	/	JN632629	/	/	/	/	Yes
